# Supplementary material for: Metabolomics Analysis of Aged Garlic Extract for the Identification of Novel Compounds
Source: Metabolites. 2026 May 29;16(6):369. doi: 10.3390/metabo16060369 (PMC13302855; doi:10.3390/metabo16060369)
Supplement: Supplementary file 1 [file metabolites-16-00369-s001.zip]

Archive with 1 entries (1 files):
- metabolites-4263925-supplementary.pdf
